# Supplementary material for: Resilience and Depressive Symptoms among Medical Staff in a Military Hospital Dedicated to the Treatment of COVID-19
Source: Int J Environ Res Public Health. 2022 Sep 14;19(18):11576. doi: 10.3390/ijerph191811576 (PMC9517336; doi:10.3390/ijerph191811576)
Supplement: Supplementary file 1 [file ijerph-19-11576-s001.zip › Supplementary Table S1.xlsx]

## Sheet: Sheet1
	Variables		Female		Male		p-value
			N	%	N	%
	Age	20~29	23	19	13	21	<0.001
		30~39	39	33	40	66
		≥ 40	58	48	8	13
	Marital status	Married	62	52	27	44	0.433
		Single	58	48	34	56
